# Supplementary material for: FBXW7 tumor suppressor regulation by dualspecificity tyrosine-regulated kinase 2
Source: Cell Death Dis. 2023 Mar 18;14(3):202. doi: 10.1038/s41419-023-05724-0 (PMC10024693; doi:10.1038/s41419-023-05724-0)
Supplement: Supplementary file 4 — Supplemental Table 2 [file 41419_2023_5724_MOESM4_ESM.xlsx]

## Sheet: Oligos
Supplemental Table 2: FBXW7 mutagenesis primers
Mutagenesis Primers	Sequence	Species	Source
FBXW7 S10A-Forward Primer	5' - GAATCAGGAACTGCTCTCTGTGGGCGCCAAAAGACGACGAACTGGAG - 3'	human	This paper
FBXW7 S10A-Reverse Primer	5' - GAGAGCCTCCAGTTCGTCGTCTTTTGGCGCCCACAGAGAGCAGTTCC - 3'	human	This paper
FBXW7 S18A-Forward Primer	5’ - CAAAAGACGACGAACTGGAGGCGCTCTGAGAGGTAACCCTTCC -3’	human	This paper
FBXW7 S18A-Reverse Primer	5’ - GGAAGGGTTACCTCTCAGAGCGCCTCCAGTTCGTCGTCTTTTG-3’	human	This paper
FBXW7 S25A-Forward Primer	5' - GAGAGGTAACCCTTCCGCAAGCCAGGTAGATGAAG - 3'	human	This paper
FBXW7 S25A-Reverse Primer	5' - CTTCATCTACCTGGCTTGCGGAAGGGTTACCTCTC - 3'	human	This paper
FBXW7 S72A-Forward Primer	5' - GGAGGCCAAAATGATGCCCAGCAAGGACAGTTGG - 3'	human	This paper
FBXW7 S72A-Reverse Primer	5' - CTGTCCTTGCTGGGCATCATTTTGGCCTCCAGGTC - 3'	human	This paper
FBXW7 S176A-Forward Primer	5' - GAAAGTTGGACCATGGTGCTGAGGTCCGCTCTTTTTCTTTGGGAAAG - 3'	human	This paper
FBXW7 S176A-Reverse Primer	5' - CAAAGAAAAAGAGCGGACCTCAGCACCATGGTCCAACTTTCTTTTC - 3'	human	This paper
FBXW7 S182A-Forward Primer	5' - GGTTCTGAGGTCCGCTCTTTTGCTTTGGGAAAGAAACCATGCAAAG - 3'	human	This paper
FBXW7 S182A-Reverse Primer	5' - GAGACTTTGCATGGTTTCTTTCCCAAACAAAAAGAGCGGACCTCAGAACCATGG - 3'	human	This paper
FBXW7 S203A-Forward Primer	5' - GCTTGTACCATGTGCAGCAACACCAACAACTTTTGGGG - 3'	human	This paper
FBXW7 S203A-Reverse Primer	5' - GGTCCCCAAAAGTTGTTGGTGTTGCTGCACATGGTAC - 3'	human	This paper
FBXW7 T205A-Forward Primer	5’ - GTACCATGTTCAGCAGCACCAACAACTTTTGG -3'	human	This paper
FBXW7 T205A-Reverse Primer	5’ - CCAAAAGTTGTTGGTGCTGCTGAACATGGTAC -3’	human	This paper
FBXW7 S227A-Forward Primer	5’ - GGGCAACAACGACGCCGAATTACAGCGGTCCAGCCACCTACAGG -3'	human	This paper
FBXW7 S227A-Reverse Primer	5’ - GGAGGCCTGTAGGTGGCTGGACCGCTGTAATTCGGCGTCGTTGTTG -3’	human	This paper
FBXW7 S349A-Forward Primer	5’ - CCAGGTTTCATACACGCTCCATGGAAAAGTGC -3'	human	This paper
FBXW7 S349A-Reverse Primer	5’ - GCACTTTTCCATGGAGCGTGTATGAAACCTGG -3’	human	This paper
FBXW7 S372A-Forward Primer	5’ - GGCGAGGAGAACTCAAAGCTCCTAAGGTGCTGAAAGGACATGATG -3'	human	This paper
FBXW7 S372A-Reverse Primer	5’ - GTCCTTTCAGCACCTTAGGAGCTTTGAGTTCTCCTCGCCTCCAGTTAG -3’	human	This paper
FBXW7 T385A-Forward Primer	5’ - GAAAGGACATGATGATCATGTGATCGCATGCTTACAGTTTTG -3’	human	This paper
FBXW7 T385A-Reverse Primer	5’ - GTTACCACAAAACTGTAAGCATGCGATCACATGATCATCATGTC -3’	human	This paper
FBXW7 S396A-Forward Primer	5’ - GTTTTGTGGTAACCGAATAGTTGCTGGTTCTGATGACAACACTTTAAAAG -3'	human	This paper
FBXW7 S396A-Reverse Primer	5’ - GTGTTGTCATCAGAACCAGCAACTATTCGGTTACCACAAAACTGTAAG -3’	human	This paper
FBXW7 S398A-Forward Primer	5’ - GTGGTAACCGAATAGTTAGTGGTGCTGATGACAACACTTTAAAAG -3’	human	This paper
FBXW7 S398A-Reverse Primer	5’ - CCAAACTTTTAAAGTGTTGTCATCAGCACCACTAACTATTCGG -3’	human	This paper
FBXW7 T402A-Forward Primer	5’ - GTTAGTGGTTCTGATGACAACGCTTTAAAAGTTTGGTCAG -3’	human	This paper
FBXW7 T402A-Reverse Primer	5’ - GACTGCTGACCAAACTTTTAAAGCGTTGTCATCAGAACCAC -3’	human	This paper
FBXW7 S407A-Forward Primer	5’ - GACAACACTTTAAAAGTTTGGGCAGCAGTCACAGGCAAATG -3'	human	This paper
FBXW7 S407A-Reverse Primer	5’ - CTCAGACATTTGCCTGTGACTGCTGCCCAAACTTTTAAAGTG -3’	human	This paper
FBXW7 T410A-Forward Primer	5’ - GTTTGGTCAGCAGTCGCAGGCAAATGTCTGAGAACATTAG -3’	human	This paper
FBXW7 T410A-Reverse Primer	5’ - GTTCTCAGACATTTGCCTGCGACTGCTGACCAAACTTTTAAAG -3’	human	This paper
FBXW7 T416A-Forward Primer	5’ - GGCAAATGTCTGAGAGCATTAGTGGGACATACAG -3’	human	This paper
FBXW7 T416A-Reverse Primer	5’ - GTCCCACTAATGCTCTCAGACATTTGCCTGTGAC -3’	human	This paper
FBXW7 S516A-Forward Primer	5’ - GATGGCAGGAGGGTTGTTGCTGGAGCATATGATTTTATGG -3'	human	This paper
FBXW7 S516A-Reverse Primer	5’ - GATCCCACACCTTTACCATAAAATCATATGCTCCAGCAACAACCCTCCTG -3’	human	This paper
FBXW7 T662A/S665A/S668A-Forward Primer	5’ - CGAAACCTAGTCGCATTGGAGGCTGGGGGGGCTGGGGGAGTTG -3'	human	This paper
FBXW7 T662A/S665A/S668A-Reverse Primer	5’ - CCACACAACTCCCCCAGCCCCCCCAGCCTCCAATGCGACTAGG -3’	human	This paper
FBXW7 S688A-Forward Primer	5’ - GCTGGTGTGTGCAGTTGGGGCGCGGAATGGGACTGAAGAAACCAAG -3'	human	This paper
FBXW7 S688A-Reverse Primer	5’ - GCTTGGTTTCTTCAGTCCCATTCCGCGCCCCAACTGCACACACCAGCTTTG -3’	human	This paper
