# Supplementary material for: FBXW7 tumor suppressor regulation by dualspecificity tyrosine-regulated kinase 2
Source: Cell Death Dis. 2023 Mar 18;14(3):202. doi: 10.1038/s41419-023-05724-0 (PMC10024693; doi:10.1038/s41419-023-05724-0)
Supplement: Supplementary file 5 — Supplemental Table 3 [file 41419_2023_5724_MOESM5_ESM.xlsx]

## Sheet: Plasmids
Supplemental Table 3: Plasmids used in this study
Plasmid	Provider	Source
Flag-DYRK2 WT	Marco A. Calzado	PMID: 22878263
Flag-DYRK2 KD (K178M)	Marco A. Calzado	PMID: 31605148
Flag-FBXW7 WT	Rocío Sancho	PMID: 25105579
Flag-FBXW7α	Bruce E. Clurman	PMID: 15150404
Flag-FBXW7β	Bruce E. Clurman	PMID: 15150404
Flag-FBXW7γ	Bruce E. Clurman	PMID: 15150404
Flag-FBXW7 R465C	Philip Hieter	PMID: 26354767
Flag-FBXW7 R479Q	Philip Hieter	PMID: 26354767
Flag-FBXW7 R505C	Philip Hieter	PMID: 26354767
Flag-FBXW7-ΔFbox (Δ284-288)	Rocío Sancho	PMID: 25105579
Flag-FBXW7 C168	Ingrid Hoffmann	PMID: 31285543
Flag-FBXW7 C236	Ingrid Hoffmann	PMID: 31285543
Flag-FBXW7 C322	Ingrid Hoffmann	PMID: 31285543
Flag-FBXW7 N283	Ingrid Hoffmann	PMID: 31285543
Flag-FBXW7 N515	Ingrid Hoffmann	PMID: 31285543
Myc-FBXW7 N378	Omar M. Khan	Not published
Myc-FBXW7 N418	Omar M. Khan	Not published
Myc-FBXW7 N498	Omar M. Khan	Not published
GFP-DYRK2 WT	Marco A. Calzado	PMID: 22878263
GFP-DYRK2-AS	Laureano de la Vega	PMID: 33268814
HA-DYRK1A	Susana de la Luna	PMID: 12799418
HA-DYRK1B	Susana de la Luna	PMID: 30979931
HA-DYRK2	Susana de la Luna	PMID: 21127067
HA-DYRK3	Susana de la Luna	PMID: 30979931
HA-DYRK4	Susana de la Luna	PMID: 21127067
HA-FBXW7 WT	Hyungjin Kim	PMID: 27232758
Myc-DYRK2 KD	Marco A. Calzado	PMID: 22878263
Myc-DYRK2 WT	Marco A. Calzado	PMID: 22878263
Flag-DN-hCUL1 (N452)	J. Wade Harper	PMID: 16338364
HA-FBXW7-ΔFbox (Δ285-324)	Hyungjin Kim	PMID: 27232758
