# Supplementary material for: FBXW7 tumor suppressor regulation by dualspecificity tyrosine-regulated kinase 2
Source: Cell Death Dis. 2023 Mar 18;14(3):202. doi: 10.1038/s41419-023-05724-0 (PMC10024693; doi:10.1038/s41419-023-05724-0)
Supplement: Supplementary file 6 — Supplemental Table 4 [file 41419_2023_5724_MOESM6_ESM.xlsx]

## Sheet: Buffers
Supplemental Table 4: Buffers used in this study
Buffer	Components
NP40 buffer	50 mM Tris-HCl pH 7.5, 150 mM NaCl, 1% [v/v] NP-40, 10% [v/v] glycerol, 10 mM NaF, 1 mM Na3VO4, aprotinin [10 μg/ml], leupeptine [10 μg/ml], pepstatin [1 μg/ml] and 1 mM phenylmethylsulfonyl fluoride [PMSF]
IP buffer	50 mM Hepes pH 7.5, 50 mM NaCl and 1% Triton X-100 supplemented with 5 mM EGTA, 20 mM Na4P2O7, 50 mM NaF, 1 mM Na3VO4, 2 mM PMSF and 10 μg/ml of leupeptine, aprotinin and pepstatin
Kinase buffer	20 mM Hepes pH 7.5, 10 mM MgCl2, 1 mM DTT
Crystal violet	6% glutaraldehyde, 0.5% [w/v] Crystal violet
LC-MS buffer A and B	Buffer A: 0.1% formic acid in water; Buffer B: 0.1% formic acid in 80% ACN
